# Supplementary material for: Challenge Level Contributes to the Efficacy of Treadmill Interventions after Stroke: A Systematic Review and Meta-Analysis
Source: Brain Sci. 2023 Dec 18;13(12):1729. doi: 10.3390/brainsci13121729 (PMC10741427; doi:10.3390/brainsci13121729)
Supplement: Supplementary file 1 [file brainsci-13-01729-s001.zip]

Archive with 3 entries (3 files):
- Supplementary File S1.pdf
- Supplementary File S2.pdf
- Supplementary Table S1. Intervention amount_revised.pdf
